# Supplementary material for: A grazing Gomphotherium in Middle Miocene Central Asia, 10 million years prior to the origin of the Elephantidae
Source: Sci Rep. 2018 May 16;8:7640. doi: 10.1038/s41598-018-25909-4 (PMC5956065; doi:10.1038/s41598-018-25909-4)
Supplement: Supplementary file 2 — Supplementary Dataset 6.1 [file 41598_2018_25909_MOESM2_ESM.xlsx]

## Sheet: Sheet1
A grazing Gomphotherium in Middle Miocene Central Asia, 10 million years prior to the origin of the Elephantidae
	Yan Wu1,2, Tao Deng1,2,3, Yaowu Hu1, Jiao Ma1, Xinying Zhou1, Limi Mao4, Hanwen Zhang5,6, Jie Ye1, Shi-Qi Wang1,2,3*
	1Key Laboratory of Vertebrate Evolution and Human Origins of Chinese Academy of Sciences, Institute of Vertebrate Paleontology and Paleoanthropology, Chinese Academy of Sciences, Beijing 100044, China. 2CAS Center for Excellence in Life and Paleoenvironment, Beijing 100044, China. 3CAS Center for Excellence in Tibetan Plateau Earth Sciences, Beijing 100101, China. 4Key Laboratory of Economic Stra…
Supplementary dataset 6.1. Data set for the maximum parsimony analysis
Xread
52 19
Phiomia 0000000000000000000000000000000000000000000000??0000
Eritreum ????????00?????10?0?000?01???10??00000?00000??????00
Gomphotherium_sp ?????0??????????????0000?1000??000000?0000000?????00
G_hannibali ??00?0??????????????0000?11001?00000000000000?????00
G_annectens ??0?01000010???1000000000110010000000000000000????00
G_cooperi ????????????????????0000011001000000010000000?????00
G_libycum ?????????????????????000111001000010011000000?????00
G_sylvaticum ????????????00110010?0001110010000000100000000000000
G_inopinatum ???????000?011110001?001111001000000000000000?????00
G_mongoliense ???????????????10???0001111001011000001000001?????00
G_angustidens 1111111101111101010110011111010100101010000011111100
G_connexum ??????1?01?????1?1??1001111001010110101000000?????00
G_subtapiroideum 00011110001000110001110111110100000101001100001???00
G_tassyi 1111111100?1000100011101111101000001010011010?????00
G_wimani ??????1????????1????1101111101000000010111101?????00
G_browni ?????110011?001110101001111101?00000101111100?????00
G_steinheimense ?????1100100001110101001111111100000001011101???1001
G_productum 1100111001000001100010011111010000001011110010????00
T_longirostris 000011100100001110101001111111100000001111001?????01
;
p/;
