# Supplementary material for: A grazing Gomphotherium in Middle Miocene Central Asia, 10 million years prior to the origin of the Elephantidae
Source: Sci Rep. 2018 May 16;8:7640. doi: 10.1038/s41598-018-25909-4 (PMC5956065; doi:10.1038/s41598-018-25909-4)
Supplement: Supplementary file 3 — Supplementary Dataset 6.2 [file 41598_2018_25909_MOESM3_ESM.xlsx]

## Sheet: Sheet1
A grazing Gomphotherium in Middle Miocene Central Asia, 10 million years prior to the origin of the Elephantidae
	Yan Wu1,2, Tao Deng1,2,3, Yaowu Hu1, Jiao Ma1, Xinying Zhou1, Limi Mao4, Hanwen Zhang5,6, Jie Ye1, Shi-Qi Wang1,2,3*
	1Key Laboratory of Vertebrate Evolution and Human Origins of Chinese Academy of Sciences, Institute of Vertebrate Paleontology and Paleoanthropology, Chinese Academy of Sciences, Beijing 100044, China. 2CAS Center for Excellence in Life and Paleoenvironment, Beijing 100044, China. 3CAS Center for Excellence in Tibetan Plateau Earth Sciences, Beijing 100101, China. 4Key Laboratory of Economic Stra…
Supplementary dataset 6.2. Statistic of the pollen data
Formation	NO	Depth(m)	Pinus	Picea	Abies	Betula	Quercus	Cupressaceae	Fagaceae	Castanea	Ulmus	Salix	Atermisia	Chenopodiaceae	Ephedra	Ephedra(type 2)	Echinops	Taraxacum	Aster	Poaceea	Moraceae	Leguminosae	Tamarix	Rosaceae	Ranunculaceae	Zygophyllaceae	Geranium	Liliaceae	Cruciferae	Caryophyllaceae	Amaranthaceae	Rubiaceae	Sparganium	Pteridaceae	Monoletes spore	Trilete spore
Suosuoquan Formation	DLB23	3	0	0	0	0	0	0	0	0	0	0	0	0	0	0	0	0	0	0	0	0	0	0	0	0	0	0	0	0	0	0	0	0	0	0
	DLB24	5	0	0	0	0	0	1	0	1	0	0	5	4	0	0	0	0	0	1	3	0	0	0	5	0	0	0	1	0	0	0	0	0	0	0
	DLB25	7	0	0	0	0	0	0	0	0	0	0	0	0	0	0	0	0	0	0	0	0	0	0	0	0	0	0	0	0	0	0	0	0	0	0
	DLB26	9	0	0	0	0	0	0	0	0	0	0	2	0	1	0	0	0	0	0	0	0	0	0	0	0	0	0	0	0	0	0	0	0	0	0
	DLB27	12	1	1	0	41	0	0	2	0	0	0	109	109	23	0	0	0	0	0	1	0	0	30	61	0	0	0	26	4	0	0	0	0	0	0
	DLB28	14	0	0	0	0	0	0	0	0	0	0	5	8	3	0	0	0	0	0	3	0	0	2	0	0	0	0	1	0	0	0	0	0	0	0
	DLB29	16	0	0	0	0	0	0	0	0	0	0	1	0	2	0	0	0	0	0	0	0	0	0	0	0	0	0	0	0	0	0	0	0	0	0
	DLB30	18	0	0	0	0	0	0	0	0	0	0	0	2	2	0	0	0	0	0	1	0	0	0	0	0	0	0	0	0	0	0	0	0	0	0
	DLB31	20	0	0	0	1	0	0	0	0	0	0	13	7	0	0	1	0	0	4	2	0	2	0	0	1	1	2	0	0	0	0	0	0	1	0
	DLB22	22	0	0	0	0	0	0	0	0	0	0	0	2	0	0	0	0	0	0	0	0	0	0	0	0	0	0	0	0	0	0	0	0	0	0
	DLB21	25	0	0	0	0	0	0	0	0	0	0	0	0	0	0	0	0	0	0	0	0	0	0	0	0	0	0	0	0	0	0	0	0	0	0
	DLB20	30	0	0	0	1	0	0	0	0	0	0	21	35	1	0	0	0	0	4	3	0	0	6	0	0	0	0	1	0	0	0	0	0	0	0
Halamagai Formation	DLB19	35	0	0	0	0	0	0	0	0	0	0	0	0	0	0	0	0	0	0	0	0	0	0	0	0	0	0	0	0	0	0	0	0	0	0
	DLB18	40	0	0	0	0	0	0	0	0	0	0	0	1	0	0	0	0	0	1	0	0	0	0	0	0	0	0	0	0	0	0	0	0	0	0
	DLB17	45	0	0	0	2	0	0	0	0	0	0	19	11	0	0	0	0	0	2	0	0	0	0	0	0	0	0	0	0	0	0	0	0	0	0
	DLB16	55	0	1	0	0	0	0	0	1	0	1	68	20	0	0	1	0	2	1	1	5	2	8	1	0	0	0	0	0	0	0	0	0	1	0
	DLB15	60	0	1	0	2	2	0	0	0	0	0	91	42	1	0	0	0	1	3	2	0	0	21	0	0	0	0	0	0	1	1	0	0	0	0
	DLB14	61	0	0	0	1	0	0	0	0	0	0	20	7	0	0	0	0	0	5	3	0	0	0	0	0	0	0	0	0	4	0	0	0	0	0
	DLB13	62	1	0	0	1	0	0	0	0	0	0	28	31	0	0	0	0	1	1	3	0	0	1	0	0	0	0	0	0	2	0	0	0	0	0
	DLB12	64	2	1	0	1	0	0	0	0	0	0	26	56	0	0	0	0	1	1	0	4	1	2	0	0	0	0	0	0	5	0	0	0	0	0
	DLB11	66	0	0	0	1	0	0	0	0	1	0	14	9	1	0	0	0	0	0	6	0	0	0	0	0	0	0	1	0	1	0	0	0	0	0
Kekemaideng Formation	DLB10	68	0	1	0	0	0	1	0	0	0	0	42	9	0	0	0	0	0	0	4	0	0	0	0	0	0	0	0	0	3	0	0	0	0	0
	DLB09	70	0	1	0	0	0	0	0	0	0	0	6	9	0	0	0	0	0	1	0	0	0	0	0	0	0	0	0	0	0	0	0	0	0	0
	DLB08	72.5	2	1	0	1	0	0	0	0	0	0	25	32	0	0	0	0	0	0	1	0	3	11	0	0	0	0	0	0	3	0	0	0	0	0
	DLB07	75	0	0	0	0	0	0	0	0	0	0	5	1	0	0	0	0	0	0	0	0	0	1	0	0	0	0	0	0	0	0	0	2	0	0
	DLB06	77.5	1	0	0	0	2	1	0	0	0	0	5	3	0	0	0	0	0	0	0	0	0	2	0	0	0	0	0	0	0	0	0	0	0	0
	DLB05	80	0	0	0	3	5	1	0	0	0	0	59	205	0	0	0	1	2	2	0	0	4	14	0	0	0	0	3	0	50	0	1	0	0	0
	DLB04	82.5	0	1	0	8	1	0	1	5	0	0	33	152	4	0	0	0	0	7	0	0	0	37	0	0	0	0	0	1	20	0	0	0	6	1
	DLB03	85	0	0	0	8	0	1	0	1	1	0	32	67	0	0	0	0	1	2	2	0	0	8	1	0	0	0	0	2	78	1	0	0	0	1
	DLB02	87.5	2	0	0	6	0	0	0	2	0	0	44	51	5	1	0	0	0	3	3	0	0	6	0	0	0	0	0	0	4	0	0	0	0	0
	DLB01	90	0	0	0	0	0	0	0	0	0	0	19	11	0	0	0	0	0	1	0	0	0	0	0	0	0	0	0	0	1	0	0	0	0	0
